# Supplementary material for: Radiometal-Labeled Chitosan Microspheres as Transarterial Radioembolization Agents against Hepatocellular Carcinoma
Source: Gels. 2022 Mar 14;8(3):180. doi: 10.3390/gels8030180 (PMC8953182; doi:10.3390/gels8030180)
Supplement: Supplementary file 1 [file gels-08-00180-s001.zip]

Archive with 1 entries (1 files):
- gels-1613922-supplementary.pdf
